# Supplementary material for: Structural basis of the strong cell‐cell junction formed by cadherin‐23
Source: FEBS J. 2019 Dec 11;287(11):2328–47. doi: 10.1111/febs.15141 (PMC7317872; doi:10.1111/febs.15141)
Supplement: Supplementary file 1 — Fig. S1. Multiple sequence alignment showing key residues driving homodimerization in type I and type II cadherins versus Cdh23 Table S1. End to end distances obtained from smFRET data analysis along with photo‐physical properties of fluorophores. Table S2. Data collection parameters are tabulated along with the software used for analysing the scattering data. Table S3. Determination of the rotational correlation decay time of Trp66 (W66) at three different concentrations of Cdh23 EC1‐2 WT. Table S4. Quantitative comparison of different Patch‐Dock structures. Table S5. Parameters used during MD simulations. Table S6. Physical parameters of the trans‐homodimer of Cdh23 EC1‐2 (WT), estimated from various techniques. Table S7. Estimation of Rg/RH of the trans‐homodimer of Cdh23 EC1‐2 (WT) obtained from various methods. Table S8. A comparison of dissociation constants and off‐rate values for first two domains of various cadherins. [file FEBS-287-2328-s001.zip]

Archive with 1 entries (1 files):
- febs15141-sup-0001-Suppinfo.pdf
